# Supplementary material for: Role of Genetic Polymorphisms in the Development of Complications in Patients with Implanted Left Ventricular Assist Devices: HeartWare, HeartMate II, and HeartMate 3
Source: J Clin Med. 2023 Nov 22;12(23):7235. doi: 10.3390/jcm12237235 (PMC10707476; doi:10.3390/jcm12237235)
Supplement: Supplementary file 1 [file jcm-12-07235-s001.zip]

Archive with 1 entries (1 files):
- jcm-2639929-supplementary.xlsx
