# Supplementary material for: Role of Genetic Polymorphisms in the Development of Complications in Patients with Implanted Left Ventricular Assist Devices: HeartWare, HeartMate II, and HeartMate 3
Source: J Clin Med. 2023 Nov 22;12(23):7235. doi: 10.3390/jcm12237235 (PMC10707476; doi:10.3390/jcm12237235)
Supplement: Supplementary file 1 [file jcm-12-07235-s001.zip › jcm-2639929-supplementary.xlsx]

## Sheet: Table S1
Supplementary Table 1. Comparative analysis of biochemical parameters between HeartWare HVAD, HeartMate II and HeartMate 3
Study groups	Parameters	Before 14 days	p Value	After 3-6 months	p Value	After 12-18month	p Value
HW	Fibrinogen, g/l	3.83 ± 1.00	0.52	3.63 ± 0.79	0.29	4.25 ± 1.28	N/A
HMII		3.57 ± 0.88		3.62 ± 0.84		3.32 ± 0.72
HM3		3.45 ± 0.85		4.27 ± 1.14		N/A
HW	D - Dimer, mcg/ml	1.34 ± 1.23	0.30	2.67 ± 3.20	0.28	1.38 ± 0.63	0.01**
HMII		1.32 ± 1.85		0.98 ± 0.49		0.65 ± 0.30
HM3		1.08 ± 1.74		1.97 ± 1.13		0.49 ± 0.26
HW	Hemoglobin, g/l	132.8 ± 19.3	0.39	111.9 ± 23.0	0.005**	102.9 ± 22.4	0.001*
HMII		138.9 ± 22.2		134.2 ± 12.6		136.2 ± 13.8
HM3		140.6 ± 17.0		127.2 ± 18.3		106.1 ± 18.5
HW	Hematocrit, %	39.6 ± 5.14	0.55	34.2 ± 6.66	0.02**	31.5 ± 6.54	0.001*
HMII		40.9 ± 8.22		39.5 ± 3.85		40.1 ± 4.50
HM3		41.7 ± 6.08		36.5 ± 5.80		32.0 ± 5.50
HW	Leukocytes, x10*9/l	5.99 ± 1.10	0.25	5.98 ± 1.28	0.04*	7.08 ± 1.93	0.92
HMII		6.44 ± 1.46		7.47 ± 1.49		6.94 ± 1.74
HM3		6.68 ± 1.54		7.14 ± 1.94		6.73 ± 1.68
HW	Lymphocytes, %	27.4 ± 10.3	0.69	27.0 ± 8.93	0.63	19.2 ± 6.58	0.25
HMII		26.2 ± 8.60		24.0 ± 10.9		23.5 ± 8.65
HM3		27.5 ± 9.12		24.6 ± 6.38		26.1 ± 11.5
HW	Platelets, x10*9/l	227.6 ± 75.7	0.99	221.3 ± 38.5	0.36	268.1 ± 65.5	0.23
HMII		244.7 ± 78.5		244.6 ± 48.3		223.8 ± 41.9
HM3		253.2 ± 102.2		237.4 ± 43.3		264.3 ± 88.7
HW	Erythrocytes, x10*12/l	4.89 ± 0.54	0.93	4.19 ± 0.36	0.03*	3.93 ± 0.96	0.03**
HMII		4.98 ± 0.76		4.69 ± 0.65		4.72 ± 0.49
HM3		4.97 ± 0.63		4.22 ± 0.72		3.73 ± 0.83
HW	Total cholesterol, mg/dL	166.6 ± 49.4	0.28	203.0 ± 85.9	0.60	189.7 ± 32.9	0.79
HMII		162.6 ± 57.2		181.3 ± 33.2		171.0 ± 47.8
HM3		178.9 ± 48.1		194.9 ± 63.8		291.0 ± 200.4
HW	INR	1.35 ± 0.49	0.35	2.76 ± 0.87	0.15	2.90 ± 1.04	0.03*
HMII		1.29 ± 0.52		2.30 ± 0.77		2.21 ± 0.48
HM3		1.20 ± 0.40		2.21 ± 0.50		2.32 ± 0.84
HW	Prothrombin time, sec	16.7 ± 5.46	0.12	27.7 ± 6.66	0.50	36.5 ± 17.6	0.16
HMII		16.3 ± 5.53		26.8 ± 10.5		26.6 ± 9.06
HM3		14.7 ± 3.74		26.1 ± 6.58		27.3 ± 9.09
HW	APTT, sec	42.2 ± 8.86	0.02**	50.7 ± 10.2	0.53	60.9 ±12.9	0.01*
HMII		41.3 ± 9.19		56.7 ± 19.1		49.9 ± 6.27
HM3		37.7 ± 6.62		53.1 ± 15.7		50.7 ± 12.5
HW	LDH, U/l	360.2 ± 210.3	0.15	234.8 ± 105.6	0.002**	271.1 ± 118.4	0.02**
HMII		330.5 ± 178.8		351.5 ± 92.1		356.8 ± 181.3
HM3		248.1 ± 110.7		251.1 ± 88.0		213.8 ± 55.2
HW	AST, U/l	34.2 ± 22.4	0.09	19.1 ± 6.66	0.31	19.6 ± 4.96	0.64
HMII		30.4 ± 25.2		27.5 ± 24.5		28.1 ± 37.6
HM3		25.9 ± 17.4		20.1 ± 4.29		22.2 ± 11.9
HW	ALT, U/l	37.5 ± 29.8	0.24	14.9 ± 8.47	0.37	12.3 ± 2.61	0.10
HMII		34.6 ± 28.9		27.7 ± 41.0		29.0 ± 59.6
HM3		29.0 ± 22.2		16.9 ± 6.38		18.8 ± 13.8
HW	Total bilirubin, mg/dl	1.66 ± 2.79	0.86	0.70 ± 0.45	0.74	0.82 ± 0.66	0.68
HMII		1.74 ± 2.97		1.20 ± 1.65		1.13 ± 1.58
HM3		1.24 ± 1.14		0.68 ± 0.29		0.56 ± 0.29
HW	BUN, mg/dl	25.1 ± 14.6	0.09	19.3 ± 10.7	0.95	24.8 ± 11.8	N/A
HMII		20.0 ± 13.6		17.2 ± 9.79		18.3 ± 8.61
HM3		24.0 ± 11.1		18.9 ± 12.1		N/A
HW	Creatinine, mg/dl	0.97 ± 0.45	0.75	0.78 ± 0.40	0.04**	1.18 ± 0.51	0.84
HMII		1.13 ± 0.44		0.95 ± 0.53		1.03 ± 0.31
HM3		3.05 ± 14.0		1.02 ± 0.21		1.08 ± 0.28
HW	Uric acid, μmol/l	472.6 ± 106.4	0.24	358.0 ± 92.2	0.72	345.0 ± 58.1	N/A
HMII		510.0 ± 124.0		388.0 ± 104.1		408.3 ± 47.3
HM3		434.2 ± 128.7		348.0 ± 71.3		N/A
HW	Sodium, mmol/l	137.4 ± 3.12	0.54	137.8 ± 2.67	0.69	139.0 ± 4.52	0.92
HMII		137.5 ± 5.15		137.3 ± 3.18		138.5 ± 3.33
HM3		136.8 ± 3.79		138.0 ± 3.42		138.9 ± 2.12
HW	Potassium, mmol/l	4.46 ± 0.52	0.72	4.22 ± 0.50	0.50	4.37 ± 0.46	0.93
HMII		4.40 ± 0.45		4.39 ± 0.56		4.32 ± 0.36
HM3		4.50 ± 0.56		4.52 ± 0.40		4.31 ± 0.41
HW	N-terminal proBNP, pg/ml	6230.9 ± 4616.6	0.06	1312.2 ±876.9	0.88	1343.4 ± 685.3	0.60
HMII		3846.7 ± 3030.0		1283.6 ± 1192.9		1106.4 ± 810.0
HM3		4316.2 ± 5131.8		1652.4 ± 1732.6		2390.9 ± 2958.0
HW	Albumin, g/dl	3.92 ± 0.33	0.55	3.94 ± 0.02	0.07	3.78 ± 0.74	0.41
HMII		4.02 ± 0.49		4.33 ± 0.23		4.21 ± 0.34
HM3		4.08 ± 0.43		4.20 ± 0.42		4.16 ± 0.41
HW	Total protein, g/dl	6.59 ± 1.70	0.40	7.01 ± 0.99	0.69	7.37 ± 0.63	0.73
HMII		6.61 ± 1.48		7.24 ± 0.80		7.18 ± 0.68
HM3		7.02 ± 0.69		7.24 ± 0.65		7.23 ± 0.48
HW	CRP, mg/dL	1.95 ± 3.01	0.62	0.11 ± 0.07	0.05**	2.08 ± 2.90	0.58
HMII		1.64 ± 2.16		0.73 ± 1.06		1.14 ± 1.72
HM3		1.19 ± 2.07		1.09 ± 1.58		0.66 ± 0.78
HW	LVEF, %	21.3 ± 5.01	0.36	23.2 ± 4.82	0.02*	24.7 ± 4.04	0.74
HMII		23.1 ± 6.41		31.0 ± 6.69		28.5 ± 7.46
HM3		21.4 ± 4.67		25.1 ± 4.32		25.5 ± 3.70
HW	LVEDV, mm	69.2 ± 5.62	0.87	62.8 ± 6.82	0.6	59.0 ± 8.11	0.36
HMII		70.4 ± 6.34		62.3 ± 9.60		64.6 ± 10.2
HM3		70.4 ± 10.2		64.8 ± 6.51		63.0 ± 8.41
HW	LVESV, mm	60.3 ± 7.67	0.32	55.9 ± 5.87	0.99	55.4 ± 9.89	0.92
HMII		63.0 ± 7.35		53.8 ± 11.8		56.9 ± 9.42
HM3		67.1 ± 24.6		56.1 ± 9.82		55.7 ± 7.03
Continues variables are presented, mean ± SD. Significant p - value with one asterisk (*) from one-way ANOVA; Significant p- value with double asterisks (**) from Kruskal-Wallis Test; The significant p value (p < 0.05) is labeled in bold; N/A. Not available. HW, HeartWare HVAD; HMII, HeartMate II; HM3, HeartMate III; APTT, activated partial thromboplastin time; LDH, lactate dehydrogenase; AST, as…

## Sheet: S2
	Supplementary Table 2. Comparative analysis of thromboelastography parameters between HeartWare HVAD, HeartMate II and HeartMate 3
	TEG parameters	HW	HMII	HM3	P value
1	TEG, R, min (9-27)	13.8 ± 7.63	16.4 ± 12.5	13.7 ± 6.03	0.9
2	TEG, k (2-9)	4.31 ± 2.70	5.01 ± 3.81	4.82 ± 3.62	0.91
3	TEG, α angle, deg (22-58)	43.5 ± 19.8	40.1 ± 18.1	42.5 ± 15.0	0.84
4	TEG, MA, mm (44-64)	63.1 ± 14.7	54.3 ± 13.6	62.2 ± 9.68	0.06
5	TEG, PMA
	0	10 (21.7)	14 (30.4)	22 (47.8)	0.44
	1	3 (27.3)	5 (45.5)	3 (27.3)
6	TEG, G, d/sec (3.6-8.5)	10.8 ± 5.52	6.72 ± 3.27	9.27 ± 4.07	0.02
7	TEG, EPL, % (0-15)	1.80 ± 4.07	0.94 ± 2.67	0.54 ± 1.84	0.72
8	TEG, A, mm	62.8 ± 14.7	54.2 ± 12.4	62.0 ± 10.8	0.07
9	TEG, CI (-3-3)	0.08 ± 4.10	1.74 ± 2.04	1.62 ± 1.73	0.72
10	TEG, LY 30, % (0-8)	0.68 ± 1.82	0.60 ± 1.65	0.54 ± 1.84	0.5
	Continues variables are presented, mean ± SD. The significant p value (p < 0.05) is labeled in bold; HW, HeartWare HVAD; HM2, HeartMate II; HM3, HeartMate III; TEG, thromboelastography; R, reaction time; k, clot kinetics; MA, maximal amplitude; PMA, projected MA; G, clot strength; EPL, estimated percent lysis; A, amplitude; CI, coagulation index; LY 30, clot lysis;

## Sheet: S3
	Supplementary Table 3. Comparative analysis of thromboelastography parameters between HF patients without complications, with thrombosis and bleeding complications
#	Study groups	Parameters	Value	p-Value
1	Group 1	TEG, R, min (9-27)	15.3 ± 9.73
	Group 2-1		12.2 ± 5.11	0.44
	Group 2-2		15.0 ± 9.43	0.99
2	Group 1	TEG, K (2-9)	4.76 ± 2.93
	Group 2-1		5.21 ± 5.19	0.57
	Group 2-2		4.36 ± 3.70	0.57
3	Group 1	TEG, α angle, deg (22-58)	40.8 ± 15.1
	Group 2-1		42.7 ± 15.3	0.74
	Group 2-2		45.2 ± 25.2	0.61
4	Group 1	TEG, MA, mm (44-64)	60.9 ± 10.6
	Group 2-1		56.3 ± 15.7	0.68
	Group 2-2		58.5 ± 17.4	0.68
5	Group 1	TEG, PMA (0/1)	32 (86.5)/5 (13.5)
	Group 2-1		7 (70.0)/3 (30.0)	0.34
	Group 2-2		7 (70.0)/3 (30.0)	0.34
6	Group 1	TEG, G, d/sec (3.6-8.5)	8.86 ± 3.69
	Group 2-1		7.76 ± 4.28	0.66
	Group 2-2		9.49 ± 6.89	0.64
7	Group 1	TEG, EPL, % (0-15)	1.40 ± 3.21
	Group 2-1		0.01 ± 0.04	0.54
	Group 2-2		0.01 ± 0.03	0.41
8	Group 1	TEG, A, mm	60.5 ± 11.0
	Group 2-1		56.6 ± 15.5	0.75
	Group 2-2		59.4 ± 16.4	0.81
9	Group 1	TEG, CI (-3-3)	1.15 ± 2.27
	Group 2-1		2.53 ± 1.54	0.07
	Group 2-2		0.84 ± 3.85	0.83
10	Group 1	TEG, LY 30, % (0-8)	0.88 ± 2.11
	Group 2-1		0.02 ± 0.04	0.63
	Group 2-2		0.09 ± 0.25	0.56
	Continues variables are presented, mean ± SD. Group 1, without complications; Group 2-1, thrombosis; Group 2-2, bleeding; TEG, thromboelastography; R, reaction time; k, clot kinetics; MA, maximal amplitude; PMA, projected MA; G, clot strength; EPL, estimated percent lysis; A, amplitude; CI, coagulation index; LY 30, clot lysis;

## Sheet: S4
Supplementary Table 4. List of SNP characteristics
	Gene	SNP rs number	Gene name	Context Sequence [VIC/FAM]
1	VKORC1*1	rs8050894	vitamin K epoxide reductase complex subunit 1	CCACATCCCCACCCGCAGGACGCTC[G/C]GTGATGAGCAGCTAGCTGGCTGTCA
2	VKORC1*2	rs9934438		CCCCGACCTCCCATCCTAGTCCAAG[A/G]GTCGATGATCTCCTGGCACCGGGCA
3	VKORC1*3	rs9923231		GATTATAGGCGTGAGCCACCGCACC[C/T]GGCCAATGGTTGTTTTTCAGGTCTT
4	CYP2C9*2	rs1799853	cytochrome P450 family 2 subfamily C member 9	GATGGGGAAGAGGAGCATTGAGGAC[C/T]GTGTTCAAGAGGAAGCCCGCTGCCT
5	CYP2C9*3	rs1057910		TGTGGTGCACGAGGTCCAGAGATAC[C/A]TTGACCTTCTCCCCACCAGCCTGCC
6	CYP2C9*5	rs28371686		TGCACGAGGTCCAGAGATACATTGA[C/G]CTTCTCCCCACCAGCCTGCCCCATG
7	CYP2C19*2	rs4244285	cytochrome P450 family 2 subfamily C member 19	TTCCCACTATCATTGATTATTTCCC[A/G]GGAACCCATAACAAATTACTTAAAA
8	CYP2C19*3	rs4986893		ACATCAGGATTGTAAGCACCCCCTG[A/G]ATCCAGGTAAGGCCAAGTTTTTTGC
9	ITGB3	rs5918	integrin subunit beta 3	GCTCCTGTCTTACAGGCCCTGCCTC[C/T]GGGCTCACCTCGCTGTGACCTGAAG
10	GGCX	rs11676382	gamma-glutamyl carboxylase	CTCTCCCCAGGGGAAAGTTACCAAG[C/G]TTGCCAACATATGATGGCAATGACA
11	CYP4F2	rs2108622	cytochrome P450 family 4 subfamily F member 2	CCCCGCACCTCAGGGTCCGGCCACA[C/T]AGCTGGGTTGTGATGGGTTCCGAAA
12	UGT1A6	rs2070959	UDP glucuronosyltransferase family 1 member A9	GGGTTTTCCGTGTTCCCTGGAGCAT[A/G]CATTCAGCAGAAGCCCAGACCCTGT
13	ACSM2A	rs1133607	acyl-CoA synthetase medium-chain family member 2A	GTGAAGGCATTTGTGGTCCTGGCCT[T/C]GCAGTTCCTGTCCCATGACCCAGAA
14	PTGS1	rs3842787	prostaglandin-endoperoxide synthase 1	TTCTTGCTGTTCCTGCTCCTGCTCC[C/T]GCCGCTCCCCGTCCTGCTCGCGGAC
15	F5	rs6025	coagulation factor V	TCAAGGACAAAATACCTGTATTCCT[C/T]GCCTGTCCAGGGATCTGCTCTTACA
16	F13A1	rs5985	coagulation factor XIII A chain	TGCAGGTTGACGCCCCGGGGCACCA[A/C]GCCCTGAAGCTCCACTGTGGGCAGG
17	F2	rs1799963	coagulation factor II, thrombin	GTTCCCAATAAAAGTGACTCTCAGC[A/G]AGCCTCAATGCTCCCAGTGCTATTC
18	F7	rs6046	coagulation factor VII	GGAGGCCCACATGCCACCCACTACC[A/G]GGGCACGTGGTACCTGACGGGCATC
19	FGB	rs1800790	fibrinogen beta chain	ATATAACATTACTATTGATTTTAAT[A/G]GCCCCTTTTGAAATAGAATTATGTC
20	MTHFR*1	rs1801133	methylenetetrahydrofolate reductase (NAD(P)H)	GAAAAGCTGCGTGATGATGAAATCG[G/A]CTCCCGCAGACACCTTCTCCTTCAA
21	MTHFR*2	rs1801131		AAGAACGAAGACTTCAAAGACACTT[G/T]CTTCACTGGTCAGCTCCTCCCCCCA

## Sheet: S5
Supplementary Table 5. The distributions of allelic and genotype frequencies of 21 SNPs between Control group and HF patients
Gene	SNP rs number	Genotype	Control group, No. (%)	Allele frequency in population control group	HF patients, No. (%)	Allele frequency in HF patients	P value	P* value
VKORC1*1	rs8050894	CC	17 (17.9)	C : G = 0.39 : 0.61	55 (56.1)	C : G = 0.68 : 0.32	0.0001*	0.0001
		CG	41 (43.2)		24 (24.5)
		GG	37 (38.9)		19 (19.4)
		C	75		134
		G	115		62
ITGB3	rs5918	TT	71 (74.7)	T : C = 0.87 : 0.13	48 (49.0)	T : C = 0.66 : 0.34	0.0001*	0.0001
		TC	23 (24.2)		34 (34.7)
		CC	1 (1.1)		16 (16.3)
		T	165		130
		C	25		66
Control group; HF patients, heart failure patients; The p value (p<0.05) numbers with statistical significance are labeled with asterisk (*) in bold. P* - Bonferroni correction p value;

## Sheet: S6
Supplementary Table 6. The distributions of allelic and genotype frequencies of 21 SNPs between HF patients with/without complications
Gene	SNP rs number	Genotype	Group 1, No. (%)	Allele frequency in Group 1	Group 2, No. (%)	Allele frequency in Group 2	P value
VKORC1*2	rs9934438	GG	14 (18.9)	G : A = 0.39 : 0.61	0	G : A = 0.35 : 0.65	0.008*
		GA	29 (39.2)		17 (70.8)
		AA	31 (41.9)		7 (29.2)
		G	57		17
		A	91		31
VKORC1*3	rs9923231	CC	14 (18.9)	C : T = 0.40 : 0.60	0	C : T = 0.35 : 0.65	0.012*
		CT	31 (41.9)		17 (70.8)
		TT	29 (39.2)		7 (29.2)
		C	59		17
		T	89		31
ITGB3	rs5918	TT	42 (56.8)	T : C = 0.70 : 0.30	6 (25.0)	T : C = 0.56 : 0.44	0.005*
		TC	19 (25.7)		15 (62.5)
		CC	13 (17.6)		3 (12.5)
		T	103		27
		C	45		21
UGT1A6	rs2070959	AA	28 (37.8)	A : G = 0.66 : 0.34	12 (50.0)	A : G = 0.65: 0.35	0.03*
		AG	41 (55.4)		7 (29.2)
		GG	5 (6.8)		5 (20.8)
		A	97		31
		G	51		17
Group 1, without complications; Group 2, with complications; The p value (p<0.05) numbers with statistical significance are labeled with asterisk (*) in bold.;

## Sheet: S7
Supplementary Table 7. Association analysis of SNPs for LVAD complications in HF patients
Association of VKORC1 rs9934438 genotypes with complication development in groups (adjusted for age, BMI and gender)
Model	Genotype				Group 1, No. (%)	Group 2, No. (%)	OR (95% CI)	P-value	AIC	BIC
Codominant	A/A				31 (41.9)	7 (29.2)	1.00	0.0015	106.1	121.6
	G/A				29 (39.2)	17 (70.8)	2.69 (0.95-7.63)
	G/G				14 (18.9)	0 (0)	0.00 (0.00-NA)
Dominant	A/A				31 (41.9)	7 (29.2)	1.00	0.27	115.9	128.8
	G/A-G/G				43 (58.1)	17 (70.8)	1.73 (0.64-4.74)
Recessive	A/A-G/A				60 (81.1)	24 (100)	1.00	0.0023	107.8	120.7
	G/G				14 (18.9)	0 (0)	0.00 (0.00-NA)
Overdominant	A/A-G/G				45 (60.8)	7 (29.2)	1.00	0.0057	109.4	122.4
	G/A				29 (39.2)	17 (70.8)	3.96 (1.42-11.02)
Log-additive	---				---	---	0.85 (0.43-1.70)	0.65	116.9	129.8
Association of VKORC1 rs9923231 genotypes with complication development in groups (adjusted for age, BMI and gender)
Model	Genotype				Group 1, No. (%)	Group 2, No. (%)	OR (95% CI)	P-value	AIC	BIC
Codominant	T/T				29 (39.2)	7 (29.2)	1.00	0.0024	107	122.5
	C/T				31 (41.9)	17 (70.8)	2.36 (0.83-6.70)
	C/C				14 (18.9)	0 (0)	0.00 (0.00-NA)
Dominant	T/T				29 (39.2)	7 (29.2)	1.00	0.38	116.3	129.2
	C/T-C/C				45 (60.8)	17 (70.8)	1.56 (0.57-4.27)
Recessive	T/T-C/T				60 (81.1)	24 (100)	1.00	0.0023	107.8	120.7
	C/C				14 (18.9)	0 (0)	0.00 (0.00-NA)
Overdominant	T/T-C/C				43 (58.1)	7 (29.2)	1.00	0.011	110.6	123.5
	C/T				31 (41.9)	17 (70.8)	3.55 (1.28-9.86)
Log-additive	---				---	---	0.80 (0.40-1.62)	0.54	116.7	129.6
Association of ITGB3 rs5918 genotypes with complication development in groups (adjusted for age, BMI and gender)
Model	Genotype				Group 1, No. (%)	Group 2, No. (%)	OR (95% CI)	P-value	AIC	BIC
Codominant	T/T				42 (56.8)	6 (25.0)	1.00	0.0056	108.7	124.2
	T/C				19 (25.7)	15 (62.5)	5.37 (1.79-16.16)
	C/C				13 (17.6)	3 (12.5)	1.47 (0.31-7.05)
Dominant	T/T				42 (56.8)	6 (25.0)	1.00	0.0079	110	123
	T/C-C/C				32 (43.2)	18 (75.0)	3.83 (1.35-10.89)
Recessive	T/T-T/C				61 (82.4)	21 (87.5)	1.00	0.49	116.6	129.5
	C/C				13 (17.6)	3 (12.5)	0.62 (0.15-2.53)
Overdominant	T/T-C/C				55 (74.3)	9 (37.5)	1.00	0.0014	106.9	119.9
	T/C				19 (25.7)	15 (62.5)	4.83 (1.79-13.06)
Log-additive	---				---	---	1.59 (0.84-2.99)	0.15	115	128
Association of UGT1A6 rs2070959 genotypes with complication development in groups (adjusted for age, BMI and gender)
Model	Genotype				Group 1, No. (%)	Group 2, No. (%)	OR (95% CI)	P-value	AIC	BIC
Codominant	A/A				28 (37.8)	12 (50)	1.00	0.03	112.1	127.6
	A/G				41 (55.4)	7 (29.2)	0.40 (0.13-1.17)
	G/G				5 (6.8)	5 (20.8)	2.67 (0.59-12.07)
Dominant	A/A				28 (37.8)	12 (50)	1.00	0.29	116	128.9
	A/G-G/G				46 (62.2)	12 (50)	0.60 (0.23-1.56)
Recessive	A/A-A/G				69 (93.2)	19 (79.2)	1.00	0.044	113	125.9
	G/G				5 (6.8)	5 (20.8)	4.40 (1.06-18.20)
Overdominant	A/A-G/G				33 (44.6)	17 (70.8)	1.00	0.02	111.7	124.6
	A/G				41 (55.4)	7 (29.2)	0.32 (0.11-0.87)
Log-additive	---				---	---	1.08 (0.51-2.29)	0.84	117	130
Group 1, without complications; Group 2, with complications; AIC, Akaike Information Crite-rion; BIC, Bayesian Information Criterion; The p value (p<0.05) numbers with statistical signifi-cance are labeled with asterisk (*) in bold.

## Sheet: S8
Supplemenytary Table 8. Pearson Correlation analysis
		Age	BMI	Device	Warfarin dose, mg/day	Aspirin dose, mg/day	TEG, C1	rs8050894, VKORC1	rs9934438, VKORC1	rs9923231, VKORC1	rs5918, ITGB3	rs2070959, UGT1A6
Age	Pearson Correlation	1	0.082	-0.046	0.019	0.04	0.08	-,274**	-0.0548298	-0.0563737	0.198343	,234*
	Sig. (2-tailed)		0.42	0.66	0.86	0.73	0.58	0.00624623	0.591802	0.581394	0.050254	0.0204257
	N	98	98	98	98	79	53	98	98	98	98	98
BMI	Pearson Correlation	0.082485	1	0.119554	0.0277149	0.050186	0.0648951	-0.0782241	0.0176361	0.0192323	0.0343957	-0.106826
	Sig. (2-tailed)	0.419401		0.240977	0.786472	0.660495	0.644321	0.443904	0.863153	0.850904	0.736697	0.29512
	N	98	98	98	98	79	53	98	98	98	98	98
Device	Pearson Correlation	-0.0456637	0.119554	1	0.0642367	-0.20294	0.201792	0.142027	-0.0562188	-0.0853155	-0.18	-0.0298807
	Sig. (2-tailed)	0.65525	0.240977		0.529741	0.072855	0.147341	0.163003	0.582434	0.403567	0.0761351	0.77023
	N	98	98	98	98	79	53	98	98	98	98	98
Warfarin dose, mg/day	Pearson Correlation	0.0186453	0.0277149	0.0642367	1	0.0127311	-,386**	-0.156253	-,433**	-,450**	-0.175829	-0.0925314
	Sig. (2-tailed)	0.855405	0.786472	0.529741		0.911333	0.00432852	0.124433	8.63153e-06	3.4293e-06	0.083309	0.364826
	N	98	98	98	98	79	53	98	98	98	98	98
Aspirin dose, mg/day	Pearson Correlation	0.0391364	0.050186	-0.20294	0.0127311	1	0.127304	0.0625188	-0.0317808	-0.0280488	-0.107318	0.0590497
	Sig. (2-tailed)	0.732021	0.660495	0.072855	0.911333		0.393809	0.584133	0.78098	0.806164	0.34651	0.605204
	N	79	79	79	79	79	47	79	79	79	79	79
TEG, C1	Pearson Correlation	0.0780957	0.0648951	0.201792	-,386**	0.127304	1	0.0454627	0.0303759	0.0420158	0.0848277	0.00633734
	Sig. (2-tailed)	0.578322	0.644321	0.147341	0.00432852	0.393809		0.746507	0.829053	0.765155	0.545897	0.964078
	N	53	53	53	53	47	53	53	53	53	53	53
rs8050894, VKORC1	Pearson Correlation	-,274**	-0.0782241	0.142027	-0.156253	0.0625188	0.0454627	1	,431**	,460**	-,522**	-0.0807214
	Sig. (2-tailed)	0.00624623	0.443904	0.163003	0.124433	0.584133	0.746507		9.43671e-06	1.86732e-06	3.65155e-08	0.429447
	N	98	98	98	98	79	53	98	98	98	98	98
rs9934438, VKORC1	Pearson Correlation	-0.0548298	0.0176361	-0.0562188	-,433**	-0.0317808	0.0303759	,431**	1	,979**	,379**	0.0771391
	Sig. (2-tailed)	0.591802	0.863153	0.582434	8.63153e-06	0.78098	0.829053	9.43671e-06		1.05449e-67	0.000118783	0.450269
	N	98	98	98	98	79	53	98	98	98	98	98
rs9923231, VKORC1	Pearson Correlation	-0.0563737	0.0192323	-0.0853155	-,450**	-0.0280488	0.0420158	,460**	,979**	1	,370**	0.0637662
	Sig. (2-tailed)	0.581394	0.850904	0.403567	3.4293e-06	0.806164	0.765155	1.86732e-06	1.05449e-67		0.000175697	0.532766
	N	98	98	98	98	79	53	98	98	98	98	98
rs5918, ITGB3	Pearson Correlation	0.198343	0.0343957	-0.18	-0.175829	-0.107318	0.0848277	-,522**	,379**	,370**	1	0.132702
	Sig. (2-tailed)	0.050254	0.736697	0.0761351	0.083309	0.34651	0.545897	3.65155e-08	0.000118783	0.000175697		0.192713
	N	98	98	98	98	79	53	98	98	98	98	98
rs2070959, UGT1A6	Pearson Correlation	,234*	-0.106826	-0.0298807	-0.0925314	0.0590497	0.00633734	-0.0807214	0.0771391	0.0637662	0.132702	1
	Sig. (2-tailed)	0.0204257	0.29512	0.77023	0.364826	0.605204	0.964078	0.429447	0.450269	0.532766	0.192713
	N	98	98	98	98	79	53	98	98	98	98	98

## Sheet: S9
Supplementary Table 9. The distributions of allelic and genotype frequencies of ITGB3 gene polymorphism rs5918 in the group of HF patients with complications (n=24)
Complication type (Yes/No)	Genotypes of polymorphism rs5918
	TT (n = 6)	TC (n = 15)	CC (n = 3)	P value
Thrombosis
Yes	1 (7.7)	11 (84.6)	1 (7.7)	0.043
No	5 (45.5)	4 (36.4)	2 (18.2)
Bleeding
Yes	6 (42.9)	6 (42.9)	2 (14.3)	0.022
No	0 (0.0)	9 (90.0)	1 (10.0)

## Sheet: S10
Supplementary Table 10. The distributions of allelic and genotype frequencies of 21 SNPs between HeartWare HVAD, HeartMate II and HeartMate 3.
Gene	SNP rs number	Genotype	HW, No. (%)	HMII, No. (%)	HM3, No. (%)	P value
VKORC1*1	rs8050894	CC	10 (55.6)	24 (70.6)	21 (45.7)	0.094
		CG	4 (22.2)	8 (23.5)	12 (26.1)
		GG	4 (22.2)	2 (5.9)	13 (28.3)
VKORC1*2	rs9934438	GG	1 (5.6)	4 (11.8)	9 (19.6)	0.29
		GA	9 (50.0)	20 (58.8)	17 (37.0)
		AA	8 (44.4)	10 (29.4)	20 (43.5)
VKORC1*3	rs9923231	CC	1 (5.6)	4 (11.8)	9 (19.6)	0.44
		CT	9 (50.0)	20 (58.8)	19 (41.3)
		TT	8 (44.4)	10 (29.4)	18 (39.1)
ITGB3	rs5918	TT	8 (44.4)	12 (35.3)	28 (60.9)	0.21
		TC	6 (33.3)	15 (44.1)	13 (28.3)
		CC	4 (22.2)	7 (20.6)	5 (10.9)
UGT1A6	rs2070959	AA	6 (33.3)	18 (52.9)	16 (34.8)	0.21
		AG	9 (50.0)	12 (35.3)	27 (58.7)
		GG	3 (16.7)	4 (11.8)	3 (6.5)
